# Supplementary material for: PreDigs: A Database of Context-specific Cell Type Markers and Precise Cell Subtypes for Digestive Cell Annotation
Source: Genomics Proteomics Bioinformatics. 2025 Aug 7;23(4):qzaf066. doi: 10.1093/gpbjnl/qzaf066 (PMC12571502; doi:10.1093/gpbjnl/qzaf066)
Supplement: qzaf066_Supplementary_Data [file qzaf066_supplementary_data.zip]

Archive with 5 entries (5 files):
- FigureS1.pdf
- FigureS2.pdf
- FigureS3.pdf
- Supplementary material captions.docx
- Table S1.docx
